# Supplementary material for: Atrial cardiomyopathy: markers and outcomes
Source: Eur Heart J. 2025 Oct 15;47(2):235–46. doi: 10.1093/eurheartj/ehaf793 (PMC12777705; doi:10.1093/eurheartj/ehaf793)
Supplement: ehaf793_Supplementary_Data [file ehaf793_supplementary_data.zip]

Archive with 1 entries (1 files):
- AtCM_suppl_2ndRev.pdf
